# Supplementary material for: Evidence of Oxytosis/Ferroptosis in Niemann–Pick Disease Type C
Source: Int J Mol Sci. 2025 Mar 23;26(7):2915. doi: 10.3390/ijms26072915 (PMC11988824; doi:10.3390/ijms26072915)
Supplement: Supplementary file 1 [file ijms-26-02915-s001.zip]

Archive with 1 entries (1 files):
- ijms-3522846-supplementary.pdf
